# Supplementary material for: Susceptibility of Neisseria gonorrhoeae to Zoliflodacin and Quinolones in Hyogo Prefecture, Japan
Source: Pathogens. 2025 Aug 21;14(8):831. doi: 10.3390/pathogens14080831 (PMC12389086; doi:10.3390/pathogens14080831)
Supplement: Supplementary file 1 [file pathogens-14-00831-s001.zip]

Archive with 1 entries (1 files):
- pathogens-3811090-supplementary.pdf
